# Supplementary material for: The identification of miRNA and mRNA expression profiles associated with pediatric atypical teratoid/rhabdoid tumor
Source: BMC Cancer. 2022 May 6;22:499. doi: 10.1186/s12885-022-09549-6 (PMC9074338; doi:10.1186/s12885-022-09549-6)
Supplement: Supplementary file 1 — Additional file 1. [file 12885_2022_9549_MOESM1_ESM.xls]

Supplementary Information: 581 DEmRNA in AT/RT
gene symbol	logFC	logCPM	PValue	FDR
BSN	-3.722697008	7.829343611	7.80E-39	6.12E-36
KIAA0513	-3.668584172	7.205615974	2.78E-47	5.00E-44
NPTX1	-3.616904133	6.926560305	8.23E-31	2.69E-28
MOBP	-3.600896163	6.45471207	6.50E-21	7.20E-19
SV2B	-3.536703257	6.256945308	3.30E-48	6.91E-45
NRIP3	-3.521801136	7.242589702	1.52E-28	3.85E-26
SLITRK4	-3.12384248	6.558780659	9.52E-30	2.78E-27
KCNK1	-3.093593616	6.486216749	5.78E-26	1.19E-23
CAMK2N1	-3.021658971	9.226974495	6.32E-09	1.30E-07
PPP3R1	-2.91394673	8.265116876	5.65E-24	9.22E-22
TPPP	-2.876406666	5.855103996	4.48E-17	3.15E-15
NDRG4	-2.85623116	8.161828972	8.79E-13	3.38E-11
ITPR1	-2.806653752	6.365403138	6.49E-24	1.05E-21
SIRPA	-2.759070858	6.711778279	6.46E-31	2.14E-28
UNC13C	-2.747570574	5.634084812	2.26E-14	1.11E-12
RIMS3	-2.610467888	7.607758865	4.62E-16	2.87E-14
XKR4	-2.407086169	5.621991306	2.19E-25	4.20E-23
TPRG1L	-2.404273739	7.37217055	1.80E-19	1.66E-17
SCD5	-2.348508352	6.097342676	1.44E-21	1.76E-19
DPYSL2	-2.335354576	10.05060692	1.59E-12	5.91E-11
KCNJ6	-2.317061838	5.28625201	4.40E-30	1.35E-27
KBTBD11	-2.299252443	7.376119151	4.95E-09	1.04E-07
INA	-2.29564403	7.697843182	1.72E-08	3.24E-07
GPM6A	-2.289737461	6.627950104	2.37E-11	7.24E-10
GPR83	-2.288743497	5.502981647	8.52E-10	2.05E-08
MICAL2	-2.261771743	5.177584447	2.79E-19	2.51E-17
ATP6V1B2	-2.22730053	9.108627466	2.99E-12	1.07E-10
MAP7	-2.217177519	6.066658298	1.92E-18	1.58E-16
RAPGEF4	-2.216732593	5.690988294	1.78E-18	1.48E-16
SCAMP5	-2.161601016	6.841179776	5.74E-15	3.07E-13
PEA15	-2.122046356	8.925519189	2.06E-11	6.40E-10
DAAM2	-2.121873944	5.910295271	4.40E-12	1.51E-10
SLC38A1	-2.118675103	6.2623444	1.59E-09	3.62E-08
IL1RAPL1	-2.112414256	6.088398347	9.10E-11	2.55E-09
GAS7	-2.086899575	5.565099485	1.40E-19	1.32E-17
CD47	-2.083713143	6.300644147	6.15E-19	5.31E-17
KIF5C	-2.012225398	7.599373769	1.46E-08	2.79E-07
STK36	2.065092299	7.007715939	3.79E-18	3.03E-16
HDAC1	2.07356501	6.448215493	3.92E-15	2.15E-13
WEE1	2.110707993	4.980107837	1.53E-22	2.07E-20
BTG3	2.112105803	6.050462209	4.21E-23	6.02E-21
MDK	2.147066215	5.37622388	6.14E-22	7.72E-20
ABCA1	2.295870078	7.266060447	8.60E-16	5.11E-14
FZD2	2.426346231	5.398543314	2.62E-24	4.40E-22
TYMS	2.451921276	6.059123952	5.97E-27	1.33E-24
CDC20	2.506210451	5.591772028	5.28E-30	1.56E-27
UBE2C	2.51104299	5.122050253	2.19E-34	1.06E-31
MELK	2.560798208	5.064808434	8.51E-31	2.74E-28
PTTG1	2.612141762	5.836568297	1.40E-33	6.09E-31
CA12	2.62701864	5.727767962	1.62E-18	1.35E-16
GPC4	2.649926563	5.861302816	3.86E-16	2.41E-14
CCND1	2.735870475	8.083711795	1.80E-26	3.86E-24
TSPAN6	2.782462	5.959012267	7.12E-12	2.36E-10
SOX11	3.129161661	5.672398503	4.11E-13	1.67E-11
LOX	3.581652521	6.059845533	1.44E-13	6.31E-12
TOP2A	3.702338032	5.809632965	3.67E-58	2.30E-54
CTGF	3.988644382	8.010691289	6.66E-20	6.49E-18
COL4A1	4.022476267	6.970564776	1.25E-29	3.60E-27
TF	-5.805678944	9.28521504	7.29E-58	3.67E-54
MBP	-5.634727944	9.247198941	1.01E-23	1.58E-21
PVALB	-5.576988746	8.594894765	6.54E-11	1.87E-09
SNAP25	-5.445960271	9.754078555	4.61E-49	1.16E-45
NDRG2	-5.221851164	8.603625484	1.61E-53	5.78E-50
CAMK2A	-5.221127221	8.064458076	2.86E-08	5.21E-07
EEF1A2	-4.982390782	9.665751699	5.91E-41	6.47E-38
PLP1	-4.892042094	7.602621224	9.96E-39	7.37E-36
FAIM2	-4.796943221	8.339376868	2.94E-33	1.25E-30
SH3GL2	-4.656218435	8.895827786	3.74E-23	5.38E-21
VSNL1	-4.600978911	7.470626251	3.44E-65	4.32E-61
CAMKV	-4.598495022	7.993418006	2.11E-06	2.61E-05
PACSIN1	-4.526075227	7.799331762	4.79E-42	5.47E-39
SPOCK2	-4.524575534	8.782967936	3.97E-42	4.76E-39
ATP6V1G2	-4.495041529	8.550463165	7.54E-21	8.29E-19
LOC649970	-4.377072106	7.654674937	7.92E-41	8.30E-38
RUNDC3A	-4.251795621	7.669546819	2.23E-35	1.15E-32
NRGN	-4.249196518	7.423825582	1.70E-05	0.000165339
SLC8A2	-4.197600551	7.619418929	1.84E-35	9.64E-33
MAL	-4.138190983	7.285480489	4.67E-22	5.93E-20
CAMK2B	-4.101305126	7.498261837	9.51E-54	3.99E-50
NAPB	-4.096123572	9.380074048	3.06E-51	9.61E-48
ALDOC	-4.018211246	9.940581859	6.54E-17	4.49E-15
RALYL	-4.009726995	6.90216872	3.37E-58	2.30E-54
SYN1	-3.971702317	7.035461092	7.74E-27	1.71E-24
SLC17A7	-3.934543355	6.881076521	3.92E-36	2.24E-33
TUBB4	-3.929111221	7.94217366	3.28E-27	7.49E-25
MAG	-3.903170392	6.772254027	6.08E-23	8.44E-21
OMG	-3.899046347	6.576807913	6.27E-49	1.43E-45
RAP1GAP	-3.899041057	8.526212369	7.67E-26	1.55E-23
C7orf41	-3.897404132	9.750244823	2.02E-18	1.66E-16
KCNT1	-3.880434516	7.088005001	2.10E-34	1.03E-31
RPS4Y1	-3.869397199	6.700695772	3.57E-51	9.98E-48
CACNG3	-3.844049546	6.788663693	1.10E-07	1.79E-06
GPR37	-3.829843684	7.596534689	2.26E-23	3.36E-21
SLC12A5	-3.828519959	6.903271135	4.61E-47	7.73E-44
DBNDD2	-3.817518107	9.133183423	3.09E-38	2.05E-35
FBXL16	-3.802513432	7.02651126	5.73E-18	4.49E-16
COBL	-3.781649902	6.733534888	1.87E-40	1.88E-37
MT3	-3.780115157	9.739628339	1.36E-12	5.08E-11
CHGB	-3.757497767	7.380305978	3.00E-14	1.44E-12
CBLN1	-3.749367758	7.280957247	1.92E-05	0.00018415
DNM3	-3.728629815	7.01884455	9.19E-35	4.62E-32
BCYRN1	-3.723766782	10.41029275	2.00E-37	1.20E-34
SNCB	-3.694638027	6.673424846	4.26E-46	5.95E-43
SYT1	-3.682268738	7.578522517	2.88E-17	2.09E-15
MAP6D1	-3.67026545	8.081776266	4.19E-29	1.14E-26
SYP	-3.649593298	7.329137896	4.01E-27	9.09E-25
ZP2	-3.596512721	6.583176462	9.09E-06	9.45E-05
GRIN2C	-3.578251753	6.359243077	6.25E-13	2.47E-11
QDPR	-3.575779044	9.26992597	5.03E-32	1.83E-29
CA10	-3.560536477	6.546725261	6.43E-26	1.31E-23
CRYAB	-3.525430119	9.030518014	3.43E-09	7.40E-08
TAGLN3	-3.524927378	8.471025728	4.17E-10	1.06E-08
CBLN3	-3.517923497	7.04206863	3.60E-05	0.000319086
STMN2	-3.515113954	9.535324633	1.30E-07	2.09E-06
ITPKA	-3.469897648	6.818204745	1.32E-14	6.67E-13
LOC146325	-3.460250379	6.052617875	1.88E-05	0.000180899
HEPACAM	-3.446187172	6.71986491	1.40E-32	5.58E-30
DRD1IP	-3.428746622	7.649677981	2.66E-13	1.10E-11
NEFM	-3.398001632	6.409566413	6.67E-15	3.51E-13
PLEKHB1	-3.393986547	7.262752264	8.65E-29	2.34E-26
RPRML	-3.389633463	6.727138533	3.87E-13	1.58E-11
GPR37L1	-3.388589446	6.630242299	2.10E-39	1.76E-36
BIN1	-3.379284352	7.701665284	4.80E-23	6.78E-21
DNAJA4	-3.371658275	6.899005583	2.67E-40	2.58E-37
CKMT1A	-3.366005349	6.356029038	3.88E-20	3.89E-18
BCAS1	-3.324392021	6.181267416	7.88E-18	6.10E-16
NRXN2	-3.322933945	7.130799976	3.03E-21	3.56E-19
GABRG2	-3.321909355	6.343906036	6.75E-47	1.06E-43
SYN2	-3.315991689	6.356656307	8.03E-39	6.12E-36
RGS7	-3.298614099	6.374133274	1.57E-46	2.33E-43
PTGDS	-3.277671457	8.659469041	2.71E-08	4.95E-07
FGFR3	-3.270354395	6.650640782	1.30E-28	3.33E-26
RAB6B	-3.26419517	8.314773097	1.90E-17	1.42E-15
C19orf4	-3.257054706	7.440267574	1.81E-24	3.11E-22
SCN2A	-3.253035802	6.850457123	7.34E-22	9.14E-20
DIRAS2	-3.237789001	6.45499058	8.51E-33	3.45E-30
SCN2B	-3.235492	6.17775081	2.63E-39	2.14E-36
CNTN2	-3.232669644	6.542759605	2.05E-27	4.78E-25
PRKCB1	-3.231930397	6.460411407	1.74E-11	5.49E-10
NDP	-3.208527782	6.782960059	3.49E-20	3.54E-18
AQP4	-3.19369543	6.126080218	1.53E-37	9.65E-35
TUBA4A	-3.192081662	6.328425456	3.58E-32	1.34E-29
RGS4	-3.167752916	6.760829578	1.85E-05	0.000178265
CPLX1	-3.161199273	7.002350673	1.09E-23	1.68E-21
PDXP	-3.160917109	8.010676575	1.18E-27	2.80E-25
GFAP	-3.142738595	7.350489171	3.09E-12	1.11E-10
GABRA1	-3.131538627	6.195900695	4.80E-34	2.15E-31
JPH3	-3.131012963	6.596165046	3.17E-20	3.23E-18
C6orf65	-3.130953762	6.739512107	1.92E-28	4.77E-26
STX1A	-3.123156994	7.236040982	1.40E-11	4.46E-10
RCAN2	-3.119672956	7.737342483	6.60E-15	3.49E-13
NRSN1	-3.116408256	6.732925511	4.78E-09	1.01E-07
CXXC5	-3.111673534	8.015238094	2.33E-25	4.44E-23
DDN	-3.097341391	6.749986328	0.000205033	0.001484043
PSD2	-3.07695013	6.53664456	1.66E-29	4.73E-27
KIAA1394	-3.067925479	5.878719609	3.94E-21	4.52E-19
TCEAL6	-3.066331873	6.117210603	1.81E-37	1.11E-34
BAALC	-3.065069463	6.291222986	3.58E-40	3.33E-37
SPOCK1	-3.061590454	7.936441095	8.03E-18	6.19E-16
GLDN	-3.042025492	6.059223464	2.86E-23	4.21E-21
FREQ	-3.040614652	7.436899913	2.24E-15	1.27E-13
ELMOD1	-3.040427821	6.511972177	5.36E-27	1.20E-24
LHPP	-3.038246602	7.05475947	3.99E-22	5.14E-20
PLCH2	-3.034548894	6.347946183	5.24E-21	5.88E-19
ATP1B1	-3.031051879	8.317075855	1.63E-21	1.96E-19
SCG3	-3.028572299	6.129548526	4.55E-34	2.08E-31
DYNC1I1	-3.020660219	6.610804158	2.82E-34	1.34E-31
OLIG1	-3.011591206	6.41615656	3.49E-18	2.80E-16
ADCY1	-2.992269736	6.576238286	4.32E-40	3.88E-37
DLG2	-2.98774759	6.472909813	3.12E-29	8.71E-27
CEND1	-2.982215921	6.40388748	6.08E-40	5.27E-37
AGT	-2.981099505	5.934092267	1.19E-35	6.50E-33
PLLP	-2.973264449	6.223130135	8.33E-18	6.41E-16
GRIN1	-2.973234483	6.288523255	9.35E-19	7.92E-17
PPP1R1B	-2.96692232	6.118181629	1.28E-30	4.02E-28
CYP2J2	-2.964542712	5.988147869	1.47E-35	7.88E-33
CSRP1	-2.963834009	7.774495362	6.00E-15	3.19E-13
DNM1	-2.94840195	6.170635428	1.97E-26	4.16E-24
GABRB1	-2.94563367	6.532870659	6.84E-17	4.69E-15
CENTA1	-2.940056068	8.37227427	2.01E-12	7.41E-11
SLC30A3	-2.939279297	6.099804171	1.88E-05	0.000180375
KLK6	-2.933554868	5.734500898	1.27E-19	1.20E-17
CHGA	-2.932194645	6.256146417	3.73E-06	4.33E-05
HPCA	-2.92566698	6.288086545	7.88E-07	1.08E-05
MAP1A	-2.918932139	7.734136927	1.69E-19	1.56E-17
CHN2	-2.915795112	6.769088208	1.29E-08	2.50E-07
OPCML	-2.911977692	5.981294418	4.41E-38	2.84E-35
SH3GL3	-2.898773575	7.350160549	4.91E-12	1.68E-10
HPCAL4	-2.886672054	6.50339898	4.24E-24	6.98E-22
MGC42367	-2.872347771	6.750320392	1.62E-06	2.05E-05
CALM1	-2.867805806	10.79091912	8.21E-21	8.98E-19
CBX7	-2.867703121	6.641058896	3.70E-32	1.37E-29
YWHAH	-2.866186876	10.37707581	6.78E-24	1.09E-21
SST	-2.833706751	5.76020634	6.70E-05	0.000552336
FSTL5	-2.833608862	6.987874645	7.22E-08	1.22E-06
CHN1	-2.832242036	8.070876295	3.20E-06	3.76E-05
PPP1R16B	-2.823751977	5.99465932	3.82E-33	1.60E-30
GRM4	-2.818247803	6.165700075	7.93E-06	8.38E-05
CPNE6	-2.814008039	5.953131129	9.75E-24	1.53E-21
PLCXD3	-2.811879527	5.801703741	2.23E-15	1.27E-13
CKB	-2.80363524	8.722863126	1.03E-08	2.04E-07
HPCAL1	-2.792129066	6.874216766	9.55E-14	4.26E-12
GFOD1	-2.790610482	6.803748319	6.88E-22	8.61E-20
DNAJC12	-2.790262654	6.218167767	2.87E-14	1.38E-12
RTN1	-2.785062996	8.323358365	4.66E-11	1.36E-09
MAP4	-2.778478328	6.153691973	3.95E-29	1.09E-26
IGSF21	-2.776885707	6.710766683	1.43E-23	2.18E-21
TYRO3	-2.776360173	6.690522568	2.04E-32	7.89E-30
GABARAPL1	-2.761461462	8.007833996	5.01E-19	4.39E-17
ABLIM2	-2.758235996	6.11768295	2.14E-13	9.16E-12
STXBP1	-2.754142261	6.331345129	8.19E-33	3.38E-30
OLFM1	-2.75364126	7.198431663	2.60E-12	9.44E-11
LOC649095	-2.750284487	6.272726696	5.23E-20	5.18E-18
TIMP4	-2.736897351	5.879935028	2.62E-05	0.000241435
DNER	-2.731962078	7.345647192	1.32E-08	2.54E-07
ANKRD43	-2.712568089	5.645710718	1.18E-26	2.59E-24
VGF	-2.703131924	7.248078877	2.62E-05	0.000241636
PHYHIPL	-2.701863445	6.181891812	4.26E-25	7.87E-23
KCTD8	-2.688002083	5.676417299	9.39E-16	5.53E-14
GNG3	-2.685971028	6.181956779	5.73E-19	4.97E-17
ARPP-21	-2.684116869	5.485985572	2.03E-24	3.45E-22
CDH18	-2.681612314	5.798184297	1.09E-17	8.24E-16
SNCA	-2.680340625	7.424775971	4.26E-12	1.47E-10
STS-1	-2.670373327	7.00290604	2.91E-06	3.48E-05
MAPT	-2.66504866	6.261455886	2.85E-22	3.71E-20
SHANK3	-2.661876383	7.250745441	3.08E-24	5.13E-22
BEX5	-2.65895135	6.213179828	7.49E-19	6.39E-17
C22orf16	-2.658190099	7.210027156	6.64E-15	3.50E-13
PANX2	-2.65536215	6.08769467	5.73E-28	1.39E-25
ALDH1A1	-2.620967431	6.450073103	1.27E-07	2.05E-06
KIT	-2.619549771	6.218308482	3.94E-10	1.01E-08
CREG2	-2.608908381	5.518122409	3.04E-05	0.000274459
SYT13	-2.607038433	6.869306333	1.00E-22	1.37E-20
BHLHB5	-2.603293708	6.601621	6.63E-06	7.19E-05
SLC6A17	-2.600330197	5.719397337	3.63E-17	2.59E-15
CNDP1	-2.59388069	5.670969492	5.47E-23	7.68E-21
NEFL	-2.588287173	5.76109733	5.76E-09	1.19E-07
CKMT1B	-2.586124687	5.446057993	8.28E-13	3.21E-11
DUSP26	-2.571562692	6.236321814	3.25E-23	4.73E-21
PLA2G4C	-2.570755305	6.626241094	1.62E-19	1.51E-17
TEF	-2.569630166	5.792332693	2.49E-27	5.74E-25
GPR162	-2.568027779	7.077158139	1.18E-23	1.81E-21
KCNS1	-2.564195343	5.560347325	2.18E-05	0.000205644
GABBR2	-2.563071777	7.654594907	2.03E-13	8.75E-12
ZCCHC12	-2.552540635	6.748179291	2.48E-11	7.57E-10
SVOP	-2.541374641	5.62476194	1.36E-25	2.66E-23
DGCR5	-2.54118814	6.021229688	4.25E-24	6.98E-22
FAT2	-2.53887417	5.592057003	5.62E-05	0.000474096
MAP7D2	-2.537107937	5.860753642	8.64E-24	1.37E-21
GLS	-2.531956329	6.591987962	2.46E-23	3.63E-21
KCNQ2	-2.531698886	5.846068797	1.53E-28	3.85E-26
FLJ20160	-2.529387336	5.748692653	1.31E-25	2.60E-23
AK5	-2.512330741	5.642879016	5.29E-06	5.88E-05
RAB26	-2.510719664	5.691798017	1.97E-26	4.16E-24
CHD5	-2.506118558	6.362616695	1.27E-08	2.47E-07
ATP6V0E2	-2.495681174	9.007573942	1.01E-22	1.37E-20
TSPAN7	-2.492839428	8.545100174	1.75E-10	4.70E-09
PMP2	-2.49039519	7.821917946	1.81E-06	2.26E-05
KIAA0367	-2.479535428	7.187655362	6.95E-12	2.31E-10
FLJ25404	-2.474075939	7.867863793	3.55E-07	5.23E-06
NSF	-2.468867813	7.134056024	2.82E-19	2.53E-17
GPM6B	-2.465968268	8.363730664	1.05E-07	1.72E-06
SPG3A	-2.464415693	6.569189465	3.26E-13	1.34E-11
TMOD1	-2.462849746	5.505658508	2.83E-22	3.71E-20
TMEM144	-2.461367773	6.419033567	5.33E-15	2.88E-13
TCEAL2	-2.456730094	8.516029748	3.11E-15	1.73E-13
MAST3	-2.451281053	6.784435763	7.36E-05	0.000599885
FXYD6	-2.447201966	6.775583664	3.68E-12	1.29E-10
NCALD	-2.444717837	7.115792812	0.000140489	0.001061477
KIAA1853	-2.443907279	5.394863186	1.33E-20	1.44E-18
SCRG1	-2.434723468	7.591998026	8.95E-07	1.21E-05
KLC1	-2.432439783	8.079819459	4.78E-21	5.42E-19
GOT1	-2.425285319	8.134049132	1.54E-23	2.33E-21
C11orf41	-2.421575659	6.324613049	3.55E-15	1.96E-13
UNC84B	-2.420917277	7.867250422	9.86E-13	3.77E-11
NPAL3	-2.420611764	6.645540481	6.67E-25	1.20E-22
NAP1L3	-2.412220113	6.240775154	1.51E-21	1.83E-19
MEF2C	-2.403797846	5.879314156	5.79E-06	6.36E-05
SGSM1	-2.403500594	5.60715675	1.71E-24	2.98E-22
ELMO1	-2.400960843	5.744854919	3.04E-23	4.45E-21
KCND2	-2.395261413	6.195825626	2.07E-08	3.86E-07
SV2A	-2.392314988	6.517534078	4.67E-19	4.10E-17
ZNF179	-2.387986182	5.641295055	4.65E-17	3.24E-15
RUNDC3B	-2.38766049	5.930182075	1.26E-15	7.30E-14
GAP43	-2.385790882	7.097198109	4.40E-07	6.30E-06
D4S234E	-2.385207321	7.985922859	6.94E-06	7.48E-05
KIAA1107	-2.384260911	6.226845611	1.93E-24	3.30E-22
PTPRN	-2.382179541	5.435429881	1.84E-12	6.80E-11
HSPA2	-2.379217894	6.976149136	4.62E-10	1.16E-08
TCEAL7	-2.371443154	6.218768856	8.76E-16	5.18E-14
ANKS1B	-2.370392918	6.053949991	3.82E-12	1.34E-10
SCN3B	-2.365165442	5.596896949	1.76E-05	0.000170412
SYT4	-2.362052663	8.518855177	0.000370329	0.002489479
PKIB	-2.358816174	5.678314365	5.71E-05	0.000480525
KIAA0672	-2.354045095	6.841985193	2.11E-20	2.22E-18
RASL11B	-2.352841786	6.326793463	4.55E-22	5.80E-20
C6orf117	-2.350986499	6.122229946	3.34E-15	1.85E-13
ZNF365	-2.342077202	5.575791896	8.70E-14	3.90E-12
THY1	-2.340152825	7.769325737	4.91E-06	5.50E-05
EPB41L3	-2.339491148	7.479409093	4.41E-14	2.06E-12
ELAVL3	-2.326956533	6.440400864	6.95E-09	1.42E-07
C1orf173	-2.326445552	5.479393257	2.73E-20	2.80E-18
KRT222P	-2.325781578	5.462851496	2.23E-29	6.29E-27
NEFH	-2.322942427	5.375366101	1.27E-28	3.30E-26
SORL1	-2.322056668	6.264915749	9.85E-25	1.74E-22
ELOVL4	-2.319248661	6.944309851	2.85E-17	2.08E-15
IL17D	-2.317457916	7.297608957	4.58E-19	4.04E-17
DKK3	-2.31653987	7.596825973	5.16E-13	2.07E-11
GNAO1	-2.316327453	6.423349831	1.68E-11	5.29E-10
AGXT2L1	-2.310977777	5.596573383	5.61E-20	5.51E-18
SEC14L5	-2.310785886	5.309944817	6.02E-14	2.76E-12
C20orf39	-2.305495063	5.733709121	3.13E-26	6.56E-24
TMEM130	-2.30489546	5.886467622	1.26E-10	3.44E-09
AMPH	-2.303101516	6.287200816	3.62E-21	4.19E-19
LOC338758	-2.300570016	7.055878735	3.04E-21	3.56E-19
TMEM10	-2.297018444	5.141020335	1.85E-11	5.82E-10
SPARCL1	-2.291378564	9.051839907	3.82E-07	5.56E-06
SPRYD3	-2.289865531	6.425848129	4.31E-23	6.13E-21
PPP1R14A	-2.283067052	6.499550948	6.13E-15	3.25E-13
LOC731835	-2.27918579	6.252352045	3.81E-12	1.33E-10
SPHKAP	-2.272809655	5.495753637	4.32E-11	1.27E-09
SERPINE2	-2.272123691	8.953956619	2.67E-17	1.95E-15
PPP1R3F	-2.268095816	6.145775053	5.12E-25	9.41E-23
HMP19	-2.261777491	6.598567675	2.20E-06	2.71E-05
PPP2R2B	-2.260546812	5.961951161	2.86E-11	8.64E-10
KCNK12	-2.257773567	6.85648802	2.88E-11	8.68E-10
ADCY2	-2.254595336	5.428556725	7.17E-05	0.000586419
GAD1	-2.243595722	6.318972625	3.10E-11	9.32E-10
SLC32A1	-2.243385407	5.549447244	1.22E-16	8.17E-15
PHACTR3	-2.240864163	5.359274875	2.37E-21	2.83E-19
CADM3	-2.237862904	5.383777784	6.31E-24	1.02E-21
REEP1	-2.230683544	6.604038675	4.29E-08	7.52E-07
LOC346887	-2.22197353	5.625731565	2.46E-10	6.45E-09
ATP6V1E1	-2.219714466	8.522815346	1.41E-16	9.34E-15
LOC731895	-2.218976749	6.240815905	5.01E-16	3.10E-14
TMEM155	-2.215852218	5.254969071	0.000139587	0.001055295
C8orf46	-2.213404188	5.871782346	2.82E-06	3.38E-05
EIF1AY	-2.211562441	5.28372434	1.83E-30	5.68E-28
GABBR1	-2.204923063	6.404672954	1.88E-14	9.44E-13
NKX2-2	-2.204241947	5.770072936	3.77E-14	1.79E-12
KIAA0748	-2.193667484	5.31120609	0.000205186	0.001484717
GRIA2	-2.18648823	8.253748895	0.000170772	0.001257783
SEZ6L2	-2.183446384	6.019272283	1.69E-16	1.10E-14
SYNGR1	-2.180593425	5.907567262	4.45E-18	3.53E-16
NEUROD1	-2.179319192	5.194883952	5.29E-05	0.00044916
PGM2L1	-2.173596483	6.218540212	3.24E-09	7.03E-08
NKX6-2	-2.170879116	6.174014076	1.85E-06	2.31E-05
RAB40B	-2.170831756	7.333251871	5.49E-12	1.86E-10
LMO3	-2.165363869	6.665356588	0.00040352	0.002683554
HSPA12A	-2.159815526	5.810565756	1.13E-10	3.11E-09
MGLL	-2.156088639	5.775929154	9.10E-18	6.94E-16
TIAM1	-2.155469607	5.905946728	3.77E-06	4.36E-05
CNP	-2.148488256	5.658026595	1.14E-09	2.67E-08
NECAP1	-2.148483756	7.441239473	2.41E-20	2.49E-18
LYSMD2	-2.145662872	6.839259849	8.99E-22	1.11E-19
LOC441151	-2.142276131	5.712816375	1.38E-20	1.49E-18
ARHGDIG	-2.141615657	5.479240506	8.80E-12	2.87E-10
PGBD5	-2.140440009	5.232127904	4.04E-21	4.62E-19
MT1G	-2.14013804	6.142181571	0.000104199	0.000814949
PRSS3	-2.137849199	5.612271777	2.66E-17	1.95E-15
EOMES	-2.135868108	5.275070232	0.000816549	0.004941545
NFIX	-2.133403993	8.252783839	1.16E-13	5.12E-12
FAM123A	-2.130825825	6.227785355	1.38E-08	2.65E-07
C10orf116	-2.128785296	6.164162515	5.07E-10	1.26E-08
MYT1L	-2.128479947	5.825427421	2.13E-10	5.66E-09
SLC1A2	-2.126652625	4.94193261	5.44E-12	1.84E-10
ProSAPiP1	-2.122288362	6.139190153	4.06E-18	3.23E-16
ZFPM2	-2.119037543	5.121334204	1.55E-07	2.44E-06
SYNPR	-2.117220076	5.690672209	2.87E-09	6.27E-08
TSC22D4	-2.116757463	5.716952798	3.01E-18	2.43E-16
SCN1B	-2.112595298	5.256787397	4.85E-13	1.95E-11
CADPS2	-2.110822483	6.072548443	4.11E-06	4.73E-05
MAL2	-2.110168962	5.689892896	2.14E-11	6.63E-10
GOLSYN	-2.107572163	7.300316365	5.54E-09	1.15E-07
APLP1	-2.10410254	6.567734475	2.18E-10	5.77E-09
ELFN2	-2.102914802	4.992922471	8.02E-06	8.46E-05
MYT1	-2.099963302	6.295464425	0.001201688	0.006870496
FNDC5	-2.099383297	6.348732288	1.10E-07	1.79E-06
TRIM9	-2.097729855	6.150522915	2.26E-13	9.56E-12
TMEM178	-2.096793819	7.647688548	2.51E-06	3.05E-05
ST8SIA3	-2.094419559	5.435283194	1.06E-20	1.15E-18
EPDR1	-2.094214128	8.138780061	2.60E-13	1.08E-11
SAMD14	-2.090275944	5.462990679	2.02E-14	1.01E-12
ATP2B2	-2.086112299	5.526616282	2.85E-14	1.38E-12
OLIG2	-2.0850914	6.062142976	8.83E-09	1.77E-07
COX7A1	-2.0802956	6.25733568	1.37E-09	3.17E-08
DCLK1	-2.078780767	6.673727482	3.04E-08	5.50E-07
HOPX	-2.078404264	6.133282471	9.02E-10	2.16E-08
TTC9B	-2.077390669	5.273936825	6.13E-25	1.11E-22
B3GAT1	-2.076800689	5.305863337	2.52E-16	1.62E-14
LMTK3	-2.069825236	6.768619391	1.19E-10	3.28E-09
DACT3	-2.069519759	6.591719115	9.78E-09	1.94E-07
CST3	-2.068659289	10.42478099	2.04E-09	4.55E-08
GJC2	-2.064053583	5.67158702	3.08E-12	1.10E-10
NECAB1	-2.062661995	5.556215085	5.14E-05	0.000438295
LOC644278	-2.05389015	5.365529878	4.51E-19	3.99E-17
YPEL4	-2.050004845	5.100401213	5.52E-23	7.71E-21
HNT	-2.047013819	6.624760323	1.77E-08	3.34E-07
NCOA7	-2.046677738	7.357060694	1.41E-16	9.34E-15
EPHB6	-2.044941021	5.647032484	0.000148563	0.001112125
RGS7BP	-2.037077065	5.309757046	2.94E-17	2.13E-15
PCSK1N	-2.036262645	6.591297377	1.29E-17	9.71E-16
GRM1	-2.035263093	5.491103406	2.53E-07	3.84E-06
MT1M	-2.035252909	5.489494733	2.83E-10	7.38E-09
SNAP91	-2.034253019	8.874008425	3.64E-10	9.39E-09
GLRB	-2.032755784	5.931430484	1.95E-16	1.26E-14
DLGAP2	-2.032294196	5.402351942	4.37E-05	0.000380954
MT1X	-2.032159729	7.88632932	2.16E-06	2.67E-05
CDS1	-2.029557776	5.728691238	4.53E-16	2.83E-14
EFHD1	-2.026570159	7.513968237	1.03E-07	1.69E-06
TNRC4	-2.024185627	5.741428313	8.02E-09	1.62E-07
PDZD4	-2.022947266	6.144634463	1.83E-09	4.14E-08
KIF3C	-2.021281416	6.014391979	3.37E-10	8.70E-09
SERP2	-2.020093334	6.710357631	6.73E-12	2.24E-10
KNDC1	-2.01946743	5.256393202	7.69E-23	1.06E-20
JPH4	-2.019239214	5.25484899	1.20E-14	6.10E-13
DLG4	-2.01760765	7.71988218	2.63E-13	1.10E-11
LOC647251	-2.017147671	6.298625118	7.99E-08	1.34E-06
SLC6A1	-2.012054385	6.821474293	1.60E-09	3.65E-08
C1orf128	-2.011455731	7.902550918	5.02E-18	3.95E-16
LIN7B	-2.011294053	5.72487984	4.01E-22	5.14E-20
RIT2	-2.006238106	5.51447984	1.48E-06	1.89E-05
LINGO1	-2.001037316	5.955073538	1.62E-05	0.00015779
ACTG2	2.006985684	5.11631368	1.70E-05	0.000164586
CLIC1	2.01113588	5.888792452	7.41E-13	2.90E-11
CCL2	2.012988952	5.830245358	4.35E-06	4.97E-05
MCM2	2.013213846	5.401393892	2.92E-19	2.61E-17
SOX4	2.014223011	5.135072389	8.30E-09	1.67E-07
PIM1	2.014358426	5.717977854	4.41E-14	2.06E-12
PCDHB2	2.01562297	5.128028813	4.57E-30	1.38E-27
ALPK2	2.016514489	4.457847941	2.95E-07	4.41E-06
COL4A2	2.019866354	4.593567894	3.55E-10	9.17E-09
LAMC1	2.022665919	6.752139631	9.08E-11	2.54E-09
ODC1	2.029496531	6.951404885	2.26E-13	9.56E-12
VIL2	2.031987092	8.269187578	3.34E-08	5.99E-07
VASN	2.03613024	5.937920979	7.07E-06	7.60E-05
HOXB5	2.037985177	4.488499345	6.83E-06	7.38E-05
SNHG5	2.046591937	6.675238195	3.69E-25	6.87E-23
PTBP1	2.058342309	8.13326264	5.45E-20	5.37E-18
IGLL1	2.063354282	4.790740102	4.51E-06	5.13E-05
TGFBR3	2.064186667	6.511332679	1.61E-05	0.000157079
NMB	2.068077992	5.856216369	3.02E-05	0.000273019
TIMELESS	2.075979379	5.069803253	6.07E-31	2.04E-28
DSCR6	2.076867103	4.515468938	3.44E-11	1.02E-09
IL6	2.08138419	5.064854331	2.33E-05	0.000217723
GPX7	2.086648029	5.378659168	3.14E-08	5.66E-07
IQGAP2	2.094206284	4.591442724	2.33E-13	9.84E-12
SHC1	2.095760622	5.54626172	2.83E-13	1.17E-11
LOC652493	2.097353075	4.823131796	6.06E-06	6.63E-05
RDH10	2.099436514	5.161883845	5.79E-09	1.20E-07
FAM84B	2.101369299	6.283633154	3.97E-07	5.75E-06
NOV	2.111521051	6.21118469	3.92E-05	0.000345929
SLFN11	2.114891504	5.140870309	2.19E-14	1.09E-12
SERPINE1	2.117082211	4.992842862	2.20E-05	0.000206897
MYCN	2.117659777	4.988847072	2.11E-09	4.70E-08
DLL1	2.127057132	5.70859295	1.30E-06	1.68E-05
CCDC102A	2.130123055	5.133181872	2.73E-21	3.23E-19
SIX5	2.133309404	5.270464368	1.10E-28	2.91E-26
MSX1	2.141111262	6.542866462	8.96E-07	1.21E-05
GAS1	2.141787317	5.744421451	1.51E-13	6.58E-12
SLC6A16	2.142417601	4.650636008	7.27E-20	7.06E-18
CLDN1	2.155669921	5.074529145	6.55E-07	9.10E-06
DDIT4L	2.159099802	6.209480679	0.000192159	0.001398914
PI15	2.160963	4.959820242	1.24E-05	0.000124948
TNFRSF19	2.164878058	5.016824586	2.47E-14	1.22E-12
NXN	2.165278019	5.294233972	1.21E-15	7.01E-14
RPS2	2.168216068	8.766654705	2.00E-27	4.69E-25
AURKB	2.168261092	4.919742441	4.02E-31	1.38E-28
TAGLN	2.170077866	6.667359473	5.45E-06	6.04E-05
LRAT	2.175993292	4.632306788	7.12E-07	9.84E-06
SLC13A4	2.178836498	5.337668606	1.62E-06	2.05E-05
THBS1	2.187227292	5.342197925	1.86E-08	3.48E-07
KIF15	2.193787073	5.288411578	1.46E-24	2.57E-22
LOC649841	2.201214481	6.848620583	8.48E-09	1.70E-07
ITGB1BP3	2.223693783	4.759115706	1.29E-05	0.000129146
CDK6	2.230764036	5.706336413	8.60E-11	2.42E-09
ADFP	2.234138239	5.401526655	3.46E-28	8.46E-26
LOC400963	2.244385641	9.644965652	3.46E-31	1.21E-28
OSBPL10	2.255706256	5.644139656	5.34E-07	7.55E-06
IGFBP7	2.259397158	7.768583991	3.95E-08	6.99E-07
GINS2	2.261002802	5.310844935	8.65E-26	1.74E-23
LOC440585	2.263139234	4.956913837	1.84E-07	2.86E-06
FOSB	2.272161389	6.892641635	0.000319215	0.002185315
PDGFRB	2.277529326	6.643112442	1.66E-13	7.20E-12
NEUROG2	2.284784819	6.238942838	7.03E-05	0.000576537
MRCL3	2.289615584	7.753390113	6.68E-11	1.91E-09
PHLDA1	2.290098078	6.420793961	3.69E-07	5.39E-06
LOC642113	2.290424429	5.133750371	2.40E-06	2.93E-05
HTR2C	2.298903083	5.045553154	2.43E-06	2.96E-05
BMP4	2.306205651	4.976708539	3.05E-07	4.54E-06
YAP1	2.322181581	6.348232328	1.03E-33	4.53E-31
PTRF	2.332317333	7.22786715	2.54E-13	1.06E-11
LOC649049	2.338907387	8.152024902	1.06E-23	1.65E-21
CNN2	2.341219825	5.122035485	6.95E-16	4.18E-14
RAI14	2.374254994	6.189046171	4.25E-14	2.00E-12
TYR	2.38596714	4.909289753	1.86E-06	2.32E-05
FST	2.394256616	5.270412625	4.02E-13	1.64E-11
GPR98	2.398918575	5.865606864	6.00E-10	1.48E-08
GLI2	2.415174255	5.203943434	7.52E-07	1.03E-05
FER1L4	2.422402663	5.123280994	1.34E-08	2.57E-07
GPNMB	2.427870758	5.601058227	3.03E-09	6.59E-08
IGF2BP2	2.444288461	6.482634279	3.31E-17	2.38E-15
SLC16A3	2.452732495	5.695393964	7.84E-11	2.22E-09
VCL	2.478344473	6.49768572	2.20E-18	1.80E-16
ANXA1	2.48065987	6.857353575	1.88E-07	2.91E-06
PXDN	2.497105068	4.800251215	2.54E-24	4.28E-22
PRND	2.500318028	5.112472301	1.65E-09	3.75E-08
NTNG2	2.518666626	5.378828499	7.90E-06	8.36E-05
GDF15	2.52013652	5.297864195	4.04E-09	8.61E-08
ASPM	2.521608298	5.081132256	1.46E-32	5.74E-30
TBX2	2.524558209	5.058309561	6.89E-18	5.37E-16
COL8A1	2.526999452	5.382379898	1.04E-08	2.06E-07
CSDA	2.530599911	6.641478209	1.06E-17	8.03E-16
HIST1H2BK	2.555496769	6.501322194	1.61E-22	2.16E-20
HS3ST3A1	2.564191614	5.387408725	2.76E-11	8.38E-10
TPM2	2.583186149	6.560019083	6.76E-11	1.93E-09
C12orf48	2.638360078	5.380914731	1.48E-08	2.82E-07
CCNB2	2.639397798	5.196705666	8.15E-44	1.02E-40
ANXA2P1	2.649902311	5.705323761	9.54E-20	9.15E-18
XPR1	2.66675286	6.241998847	5.16E-26	1.07E-23
ACTA2	2.667720984	8.642462662	3.77E-12	1.32E-10
MGC4677	2.671854646	5.759158453	5.07E-10	1.26E-08
S100A10	2.673205714	7.344239454	1.42E-14	7.15E-13
TM4SF1	2.673981069	7.654188116	2.25E-07	3.44E-06
OTX2	2.679088157	5.874640328	1.24E-11	3.97E-10
PLAC9	2.684790198	6.182014665	9.85E-12	3.20E-10
COL5A1	2.687068218	5.685765651	3.36E-11	1.00E-09
RAB11FIP1	2.72421736	5.628121959	1.24E-09	2.89E-08
SNORD13	2.725745756	5.977967941	2.04E-31	7.23E-29
CXCR4	2.726275037	5.308002001	1.03E-12	3.94E-11
GPC3	2.738546597	5.452438376	6.64E-16	4.02E-14
CENPF	2.756232421	5.519344245	5.22E-30	1.56E-27
SERPINH1	2.793720897	5.861244411	7.84E-17	5.34E-15
NUSAP1	2.800754166	5.318630706	3.19E-34	1.48E-31
GEM	2.815753747	5.337763279	3.17E-10	8.20E-09
MGP	2.836926894	6.965242363	8.11E-10	1.95E-08
COL5A2	2.843066309	6.485878534	2.30E-11	7.08E-10
CYR61	2.851236742	6.451458743	5.00E-11	1.46E-09
SLC38A11	2.854455333	5.759398718	1.37E-07	2.20E-06
TIMP1	2.857019262	8.195824225	3.03E-08	5.48E-07
PLAU	2.86181239	5.254009877	5.85E-13	2.33E-11
MLPH	2.887192743	5.481006592	1.06E-06	1.41E-05
LUM	2.91511107	5.490423024	2.68E-12	9.71E-11
TGFBI	2.922886578	6.220475947	2.15E-14	1.06E-12
MXRA5	2.946085357	5.752777023	1.60E-11	5.07E-10
NTS	2.967795114	5.339565031	3.36E-09	7.27E-08
COL6A3	3.034307028	5.788069673	7.89E-12	2.60E-10
C4orf31	3.065262718	5.648957417	1.25E-07	2.01E-06
CTHRC1	3.067588743	6.116750019	2.59E-14	1.27E-12
CD24	3.070372612	7.280455494	2.71E-22	3.57E-20
IER3	3.072043031	6.036200239	8.89E-11	2.49E-09
C1QL4	3.098133101	5.284624678	3.89E-07	5.65E-06
ADM	3.134954169	7.109029723	7.35E-19	6.29E-17
VIM	3.152710971	8.828332169	5.79E-20	5.66E-18
ZNF217	3.153620664	5.810127843	1.44E-23	2.19E-21
HBG1	3.178103431	5.898399583	6.34E-07	8.84E-06
HBG2	3.20117214	6.215208092	6.14E-07	8.58E-06
CKS2	3.247391883	6.630441906	1.84E-38	1.28E-35
LOC650369	3.27614094	7.627577775	4.68E-21	5.32E-19
TEAD2	3.283810038	6.914809641	2.22E-38	1.51E-35
TFPI	3.299039697	5.89919492	2.66E-21	3.15E-19
CTSL2	3.301693632	5.546465527	8.91E-13	3.42E-11
FER1L3	3.316278539	5.975087348	8.52E-12	2.79E-10
EMP1	3.324219448	6.7030402	1.27E-12	4.81E-11
PDPN	3.334782242	6.492402275	1.07E-30	3.40E-28
MUC1	3.353439778	5.852698651	7.88E-36	4.40E-33
ANXA2	3.360459894	6.585670342	3.41E-25	6.39E-23
CXCL6	3.389787302	5.817022736	9.25E-12	3.01E-10
TSPAN10	3.416938218	5.747764194	1.57E-08	3.00E-07
LOC646723	3.445594691	6.658877899	2.17E-12	7.94E-11
IGF2BP3	3.44688982	5.996757348	6.45E-48	1.25E-44
XIST	3.453076797	5.656018168	1.43E-38	1.02E-35
TMSL8	3.563300683	6.419312607	2.36E-20	2.44E-18
SALL4	3.633207994	6.015441538	2.44E-44	3.22E-41
S100A4	3.647612254	6.891452993	4.79E-14	2.22E-12
FSTL1	3.681477425	6.282932976	1.07E-31	3.86E-29
ID3	3.752353772	7.974436885	3.04E-36	1.78E-33
COL1A2	4.049387726	6.76528674	5.94E-16	3.63E-14
COL1A1	4.322956369	6.818910561	4.55E-14	2.12E-12
CLIC6	4.96355312	7.611710135	2.11E-11	6.54E-10
COL3A1	5.009727796	7.303780154	2.82E-66	7.09E-62
